# Supplementary material for: Addressing Vaccine Hesitancy in College Students Post COVID-19 Pandemic: A Systematic Review Using COVID-19 as a Case Study
Source: Vaccines (Basel). 2025 Apr 25;13(5):461. doi: 10.3390/vaccines13050461 (PMC12115507; doi:10.3390/vaccines13050461)
Supplement: Supplementary file 1 [file vaccines-13-00461-s001.zip]

Archive with 3 entries (3 files):
- Supplementary Figure S1.pdf
- Supplementary Table S1.  PRISMA checklist.pdf
- Supplementary Table S2.pdf
